# Supplementary material for: Social Disruption Impairs Predatory Threat Assessment in African Elephants
Source: Animals (Basel). 2022 Feb 17;12(4):495. doi: 10.3390/ani12040495 (PMC8868390; doi:10.3390/ani12040495)
Supplement: Supplementary file 1 [file animals-12-00495-s001.zip]

Archive with 2 entries (2 files):
- animals-1423868-supplementary.pdf
- Data_Shannon_et_al_Elephants.csv
