# Supplementary material for: Social Disruption Impairs Predatory Threat Assessment in African Elephants
Source: Animals (Basel). 2022 Feb 17;12(4):495. doi: 10.3390/ani12040495 (PMC8868390; doi:10.3390/ani12040495)
Supplement: Supplementary file 1 [file animals-12-00495-s001.zip › Data_Shannon_et_al_Elephants.csv]

population	group_size	age_mat	n_adult_f	sex_lions	n_lions	mat_prolong_list	mat_bunch	mat_bunch_int	ID
PNP	15	33	5	M	3	1	0	0	White
PNP	11	31	6	M	1	0	0	0	Gold
PNP	7	31	3	M	3	1	0	0	Gold
PNP	7	30	2	F	1	1	1	1	Blue
PNP	4	32	1	F	3	1	1	2	Spear
PNP	5	33	1	F	3	0	0	0	White
PNP	4	32	1	F	1	0	0	0	Spear
PNP	11	35	3	M	1	0	0	0	Green
PNP	6	27	2	M	3	0	0	0	Nose
PNP	14	33	4	F	3	1	1	3	Silver
PNP	18	33	6	F	1	0	1	3	White
PNP	6	26	2	M	1	0	0	0	Bite
PNP	14	33	4	F	1	0	1	3	Silver
PNP	7	47	3	M	3	0	1	1	Yellow
PNP	7	30	2	M	1	0	0	0	Blue
PNP	17	35	5	M	3	0	1	1	Green
PNP	15	24	4	F	3	0	1	3	Olivia
PNP	9	47	3	F	3	0	1	2	Yellow
PNP	21	33	6	M	1	0	1	2	Silver
PNP	10	35	3	M	3	1	1	2	Gyellow
PNP	12	33	3	M	1	0	0	0	White
PNP	4	32	1	F	1	0	0	0	Spear
PNP	8	24	3	M	3	0	1	3	Olivia
PNP	6	35	2	M	1	0	1	2	Gyellow
PNP	16	47	8	F	3	1	1	2	Gold
PNP	17	33	4	M	1	0	0	0	White
PNP	6	32	2	M	3	0	0	0	Black
PNP	6	29	2	F	1	0	0	0	Nose
PNP	14	37	3	F	3	0	1	1	Green
PNP	11	32	3	M	1	0	0	0	Black
PNP	4	27	2	F	3	0	0	0	Monica
PNP	11	26	3	M	1	0	1	1	Olivia
PNP	9	34	2	M	3	0	1	1	Spear
PNP	10	35	2	F	1	1	1	1	White
PNP	4	32	1	F	3	0	0	0	Abbey
PNP	12	26	3	M	3	1	1	1	Olivia
PNP	13	32	3	M	1	1	1	3	Black
PNP	16	32	3	F	1	0	1	2	Blue
PNP	6	34	1	F	3	0	0	0	Spear
PNP	12	33	3	F	1	0	0	0	Black
PNP	5	50	2	M	1	1	0	0	Yellow
PNP	9	30	4	F	3	1	1	3	Nose
PNP	18	37	8	F	1	0	1	1	Gyellow
PNP	8	37	2	F	3	1	1	1	Gyellow
PNP	8	37	2	F	1	0	1	1	Gyellow
PNP	5	33	1	M	3	0	0	0	Abbey
PNP	9	33	2	M	3	0	0	0	Bite
PNP	14	50	4	F	1	1	1	2	Yellow
PNP	13	38	5	F	1	1	1	1	Green
PNP	22	37	7	M	1	0	1	1	Gyellow
PNP	17	33	4	F	3	0	1	2	Blue
PNP	7	27	2	M	3	1	1	3	LadyV
PNP	5	33	1	M	1	0	0	0	Abbey
AMB	4	37	2	F	3	1	1	2	HA
AMB	5	26	2	F	1	0	0	0	PC2
AMB	5	34	2	M	3	0	0	0	SA2
AMB	5	40	2	F	3	0	1	3	OA2
AMB	6	36	3	F	3	0	0	0	CB2
AMB	6	42	2	F	3	0	1	3	TA
AMB	7	29	3	F	1	0	0	0	PA3
AMB	8	37	2	M	1	0	0	0	BB2
AMB	8	37	2	M	3	0	0	0	BB2
AMB	8	37	2	F	1	0	0	0	BB2
AMB	8	40	3	M	1	0	0	0	AC
AMB	8	40	3	M	3	0	1	1	AC
AMB	8	41	3	F	3	1	0	0	XA
AMB	8	44	3	M	3	1	0	0	UA2
AMB	8	44	3	F	3	0	1	1	UA2
AMB	8	47	4	F	3	1	1	1	IAIC
AMB	9	24	3	M	1	0	0	0	KB3
AMB	9	24	3	M	3	0	0	0	KB3
AMB	9	35	3	M	3	0	0	0	CB2
AMB	9	36	4	F	1	0	0	0	CB2
AMB	9	39	2	M	3	0	0	0	RA2
AMB	10	29	4	F	3	0	1	1	LA
AMB	10	40	3	F	3	1	1	2	TA
AMB	11	27	4	F	1	1	1	2	LA
AMB	11	39	4	M	1	0	0	0	OA2
AMB	12	47	6	F	1	0	0	0	IAIC
AMB	13	34	4	F	1	0	1	3	JB
AMB	14	38	5	F	1	0	0	0	KA
AMB	14	42	5	M	3	0	0	0	LC
AMB	14	46	5	M	3	1	1	3	GB
AMB	15	44	5	F	3	1	1	3	LB
AMB	15	46	4	F	3	1	1	3	CB
AMB	15	46	4	F	1	0	0	0	CB
AMB	16	41	5	F	1	0	0	0	LD
AMB	16	42	5	M	1	0	0	0	LC
AMB	17	47	5	M	3	0	1	2	HB
AMB	18	43	6	F	1	1	1	2	VA
AMB	20	41	6	M	1	1	0	0	BC
AMB	22	40	6	M	1	0	0	0	LD
AMB	46	43	14	F	3	1	1	3	VA
